# Supplementary material for: Evolution and phylogenetic characteristics of the first Brucella canis strain isolated from a human patient in Yunnan Province, China
Source: Front Cell Infect Microbiol. 2026 Jan 21;15:1743711. doi: 10.3389/fcimb.2025.1743711 (PMC12868276; doi:10.3389/fcimb.2025.1743711)
Supplement: Supplementary file 1 [file Table1.xlsx]

## Sheet: Sheet1
Table S1 Global MLVA-16 compariosn of 83 B. canis strains
Strain	Bru06	Bru08	Bru11	Bru12	Bru42	Bru43	Bru45	Bru55	Bru18	Bru19	Bru21	Bru04	Bru07	Bru09	Bru16	Bru30	Panel 1	MLVA-11	Species-biovar	Isolated in	Year
BfR 132	2	3	9	11	3	1	5	2	6	40	9	7	5	9	7	3	3	28	B.canis	Unknown	1976
BC060	2	3	9	11	2	2	3	2	7	42	8	8	8	12	10	3	new	new	B.canis	Shanghai	1983
BC016	2	3	9	11	3	1	5	2	7	41	9	8	8	12	10	3	3	new	B.canis	Shanghai	1983
DD-231	2	3	9	11	3	1	5	2	7	40	9	8	8	12	10	3	3	new	B.canis	Shanghai	1983
BC053	2	3	9	11	3	2	3	2	7	41	8	6	8	5	9	7	new	new	B.canis	Jiangsu	1986
BC061	2	3	9	11	2	2	3	1	5	42	8	7	8	10	7	3	new	new	B.canis	Xinjiang	1986
BC063	2	3	9	11	2	2	3	3	6	44	8	5	6	11	5	5	new	new	B.canis	Zhejiang	1986
BC018	2	3	9	11	3	1	5	2	6	40	9	5	6	11	5	3	3	28	B.canis	Zhejiang	1986
BC062	2	3	9	11	3	1	5	2	6	40	9	5	6	11	5	3	3	28	B.canis	Zhejiang	1986
BC017	2	3	9	11	3	1	5	2	5	40	9	7	8	10	7	3	3	26	B.canis	Xinjiang	1986
BC004	2	3	9	11	3	1	5	2	5	40	9	7	8	5	6	3	3	26	B.canis	Guangxi	1986
BC011	2	3	9	11	3	1	5	2	7	41	9	6	8	5	9	3	3	new	B.canis	Jiangsu	1986
BC003	2	3	9	11	3	1	5	2	5	41	9	6	11	10	9	3	3	new	B.canis	Guangxi	1986
DD232	2	3	9	11	3	1	5	2	7	40	9	6	8	5	9	3	3	new	B.canis	Jiangsu	1986
DD237	2	3	9	11	3	1	5	2	5	40	9	7	8	5	6	3	3	26	B.canis	Guangxi	1986
DD233	2	3	9	11	3	1	5	2	5	40	9	7	8	10	7	3	3	26	B.canis	Xinjiang	1986
DD236	2	3	9	11	3	1	5	2	6	40	9	5	6	11	5	3	3	28	B.canis	Zhejiang	1986
DD235	2	3	9	11	3	1	5	1	5	40	9	6	11	10	9	3	new	new	B.canis	Guangxi	1986
BC054	2	3	9	11	3	2	3	2	6	41	8	6	6	8	5	7	new	new	B.canis	Jiangsu	1987
BC007	2	3	9	11	3	1	5	2	6	40	9	5	6	6	6	3	3	28	B.canis	Henan	1987
BC001	2	3	9	11	3	1	5	2	6	40	9	5	6	8	9	3	3	28	B.canis	Anhui	1987
BC013	2	3	9	11	3	1	5	2	6	40	9	6	9	8	5	3	3	28	B.canis	Jiangxi	1987
BC059	2	3	9	11	3	1	5	2	6	40	9	3	10	16	5	3	3	28	B.canis	Shandong	1987
BC005	2	3	9	11	3	1	5	1	5	41	9	6	8	9	10	3	new	new	B.canis	Guangxi	1987
BC051	2	3	6	11	3	1	5	1	4	38	9	6	5	8	7	6	new	new	B.canis	Hunan	1987
DD240	2	3	9	11	3	1	5	2	6	40	9	6	5	8	5	3	3	28	B.canis	Jiangxi	1987
DD241	2	3	9	11	3	1	5	2	6	40	9	3	10	16	5	3	3	28	B.canis	Shandong	1987
DD239	2	3	9	11	3	1	5	2	6	40	9	5	6	6	6	3	3	28	B.canis	Henan	1987
DD243	2	3	9	11	3	1	5	2	6	40	9	5	6	8	9	3	3	28	B.canis	Anhui	1987
DD244	2	3	9	11	3	1	5	1	5	40	9	6	8	9	10	3	new	new	B.canis	Guangxi	1987
BCCN#87-66	2	3	9	11	3	1	5	2	5	40	9	8	6	10	5	3	3	26	B.canis	Canada	1987
BC052	2	3	9	11	3	2	3	2	6	41	8	6	6	3	7	6	new	new	B.canis	Inner Mongolia	1988
BC055	2	3	9	11	2	2	3	2	7	41	8	7	6	5	4	7	new	new	B.canis	Jiangsu	1988
BC057	2	3	9	11	2	2	3	2	5	41	8	6	5	9	7	6	new	new	B.canis	Liaoning	1988
BC050	2	3	9	11	2	2	3	2	7	41	8	6	7	13	6	5	new	new	B.canis	Henan	1988
BC009	2	3	9	11	3	1	5	2	6	40	9	6	6	3	7	3	3	28	B.canis	Inner Mongolia	1988
BC015	2	3	9	11	3	1	5	2	5	40	9	6	5	9	7	3	3	26	B.canis	Liaoning	1988
BC008	2	3	9	11	3	1	5	2	7	41	9	6	7	13	6	3	3	new	B.canis	Hubei	1988
BC014	2	3	9	11	3	1	5	2	7	41	9	7	8	5	4	3	3	new	B.canis	Jiangxi	1988
DD245	2	3	9	11	3	1	5	2	7	40	9	6	7	13	6	3	3	new	B.canis	Hubei	1988
DD247	2	3	9	11	3	1	5	2	7	40	9	7	6	5	4	3	3	new	B.canis	Jiangxi	1988
DD1125	2	3	9	11	3	1	5	2	6	40	9	6	6	3	7	3	3	28	B.canis	Inner Mongolia	1988
DD249	2	3	9	11	3	1	5	2	5	40	9	6	5	9	7	3	3	26	B.canis	Liaoning	1988
BC006	2	3	9	11	3	1	5	2	5	40	9	5	5	8	8	3	3	26	B.canis	Hebei	1989
DD251	2	3	9	11	3	1	5	2	5	40	9	5	5	8	8	3	3	26	B.canis	Hebei	1989
1107	2	3	9	11	3	1	5	2	5	40	9		8		9	3	3	26	B.canis	USA	1990
BC058	2	3	3	13	2	2	3	2	4	41	8	7	4	8	6	7	new	new	B.canis	Shanxi	1992
BCCN#96-105	2	3	9	11	3	1	5	2	5	40	9	7	6	7	7	3	3	26	B.canis	Romania	1996
BCCN#96-107	2	3	9	11	3	1	5	2	5	40	9	8	6	6	6	3	3	26	B.canis	Romania	1996
BCCN#96-121	2	3	9	11	3	1	5	2	5	40	9	6	5	14	8	3	3	26	B.canis	Unknown	1996
96-7258	2	3	9	11	3	1	5	2	5	40	9	6				3	3	26	B.canis	Unknown	1996
BCCN#97-3	2	3	9	11	3	1	5	2	5	40	9	7	6	10	7	3	3	26	B.canis	France	1997
BfR 130	2	3	9	11	3	1	5	2	5	40	9	6	7	8	5	3	3	26	B.canis	Greece	2001
CNGB 513	2	3	9	11	3	1	5	2	6	40	9					3	3	28	B.canis	Chile	2001
UK10/02	2	3	9	11	3	1	5	2	5	40	9	6				3	3	26	B.canis	USA	2002
04-2330-1	2	3	9	11	3	1	5	2	5	40	9	6				3	3	26	B.canis	Unknown	2004
F7/05A	2	3	9	11	3	1	5	2	5	40	9	6				3	3	26	B.canis	South Africa	2005
BC056	2	3	9	11	3	2	3	2	6	41	8	6	6	6	7	7	new	new	B.canis	Jiangsu	2006
BC012	2	3	9	11	3	1	5	2	6	40	9	5	6	6	7	3	3	28	B.canis	Jiangsu	2006
DDRU	2	3	9	11	3	1	5	2	6	40	9	5	6	6	7	3	3	28	B.canis	Jiangsu	2006
CNGB 1172	2	3	9	11	3	1	5	2	5	40	9	5		6		3	3	26	B.canis	Colombia	2006
CNGB 1324	2	3	9	11	3	1	5	2	5	40	9	4		7		3	3	26	B.canis	Argentina	2008
2009004498	2	3	9	11	3	1	5	2	5	40	9	6	5	9	10	3	3	26	B.canis	USA	2009
BC010	2	3	9	11	3	1	5	2	5	40	9	6	5	9	7	3	3	26	B.canis	Inner Mongolia	2010
DDXUE	2	3	9	11	3	1	5	2	5	40	9	6	5	9	7	3	3	26	B.canis	Inner Mongolia	2010
2010009751	2	3	9	11	3	1	5	2	5	40	9	4	6	7	10	3	3	26	B.canis	USA	2010
BC019	2	3	9	11	3	1	5	2	6	40	9	6	9	12	9	3	3	28	B.canis	Zhejiang	2011
BC021	2	3	9	11	3	1	5	2	6	40	9	6	9	9	5	3	3	28	B.canis	Beijing	2011
BC002	2	3	8	11	3	1	5	2	5	41	9	6	5	9	4	3	3	new	B.canis	Beijing	2011
BJ-13	2	3	9	11	3	1	5	2	6	40	9	6	5	9	5	3	3	28	B.canis	Beijing	2011
BJ-89	2	3	9	11	3	1	5	2	6	40	9	6	5	9	5	3	3	28	B.canis	Beijing	2011
DDLI	2	3	9	11	3	1	5	2	6	40	9	6	9	12	9	3	3	28	B.canis	Zhejiang	2011
HSK A52141	2	3	9	11	3	1	5	2	5	40	9	5	5	7	8	3	3	26	B.canis	Republic of Korea	2011
SVA13	2	3	9	11	3	1	5	2	8	40	9	10	5	8	9	3	3	355	B.canis	Sweden	2013
20042	2	3	9	11	3	1	5	2	5	40	9	5	8	12	8	3	3	26	B.canis	YN-wenshan	2020
BC038	2	3	9	11	3	1	5	2	5	40	9	5	5	5	10	3	3	26	B.canis	Beijing	Unknown
BC029	2	3	9	11	3	1	5	2	5	40	9	7	8	10	7	3	3	26	B.canis	Beijing	Unknown
BC036	2	3	9	11	3	1	5	2	5	40	9	7	5	6	9	3	3	26	B.canis	Beijing	Unknown
BC037	2	3	9	11	3	1	5	2	5	40	9	7	5	6	9	3	3	26	B.canis	Beijing	Unknown
ZW100	2	3	9	11	3	1	5	2	5	40	9	8	6	10	8	3	3	26	B.canis	Zimbabwe	Unknown
BCCN R18	2	3	9	11	3	1	5	2	5	40	9	8	7	12	8	3	3	26	B.canis	USA	Unknown
ZW377*	2	3	9	11	3	1	5	2	5	42	9	8	6	10	7	3	3	new	B.canis	Zimbabwe	Unknown
REF RM6/66	2	3	9	11	3	1	5	2	5	40	9	8	6	7	5	3	3	26	B.canis	USA	Unknown
