# Supplementary material for: Evolution and phylogenetic characteristics of the first Brucella canis strain isolated from a human patient in Yunnan Province, China
Source: Front Cell Infect Microbiol. 2026 Jan 21;15:1743711. doi: 10.3389/fcimb.2025.1743711 (PMC12868276; doi:10.3389/fcimb.2025.1743711)
Supplement: Supplementary file 2 [file Table2.xlsx]

## Sheet: Sheet1
Table S2 23 B. canis strains with close genetic relationships to YN20042
Strain	Bru06	Bru08	Bru11	Bru12	Bru42	Bru43	Bru45	Bru55	Bru18	Bru19	Bru21	Bru04	Bru07	Bru09	Bru16	Bru30	Panel 1	MLVA-11	Species-biovar	Isolated in	Year
BC006	2	3	9	11	3	1	5	2	5	40	9	5	5	8	8	3	3	26	B.canis	Hebei	1989
DD251	2	3	9	11	3	1	5	2	5	40	9	5	5	8	8	3	3	26	B.canis	Hebei	1989
HSK A52141	2	3	9	11	3	1	5	2	5	40	9	5	5	7	8	3	3	26	B.canis	Republic of Korea	2011
20042	2	3	9	11	3	1	5	2	5	40	9	5	8	12	8	3	3	26	B.canis	YN-wenshan	2020
BC038	2	3	9	11	3	1	5	2	5	40	9	5	5	5	10	3	3	26	B.canis	Beijing	Unknown
BC010	2	3	9	11	3	1	5	2	5	40	9	6	5	9	7	3	3	26	B.canis	Inner Mongolia	2010
BC015	2	3	9	11	3	1	5	2	5	40	9	6	5	9	7	3	3	26	B.canis	Liaoning	1988
DD249	2	3	9	11	3	1	5	2	5	40	9	6	5	9	7	3	3	26	B.canis	Liaoning	1988
DDXUE	2	3	9	11	3	1	5	2	5	40	9	6	5	9	7	3	3	26	B.canis	Inner Mongolia	2010
2009004498	2	3	9	11	3	1	5	2	5	40	9	6	5	9	10	3	3	26	B.canis	USA	2009
BCCN#96-121	2	3	9	11	3	1	5	2	5	40	9	6	5	14	8	3	3	26	B.canis	Unknown	1996
BfR 130	2	3	9	11	3	1	5	2	5	40	9	6	7	8	5	3	3	26	B.canis	Greece	2001
DD237	2	3	9	11	3	1	5	2	5	40	9	7	8	5	6	3	3	26	B.canis	Guangxi	1986
BC004	2	3	9	11	3	1	5	2	5	40	9	7	8	5	6	3	3	26	B.canis	Guangxi	1986
BCCN#96-105	2	3	9	11	3	1	5	2	5	40	9	7	6	7	7	3	3	26	B.canis	Romania	1996
BCCN#97-3	2	3	9	11	3	1	5	2	5	40	9	7	6	10	7	3	3	26	B.canis	France	1997
BC029	2	3	9	11	3	1	5	2	5	40	9	7	8	10	7	3	3	26	B.canis	Beijing	Unknown
DD233	2	3	9	11	3	1	5	2	5	40	9	7	8	10	7	3	3	26	B.canis	Xinjiang	1986
BC017	2	3	9	11	3	1	5	2	5	40	9	7	8	10	7	3	3	26	B.canis	Xinjiang	1986
BC037	2	3	9	11	3	1	5	2	5	40	9	7	5	6	9	3	3	26	B.canis	Beijing	Unknown
BC036	2	3	9	11	3	1	5	2	5	40	9	7	5	6	9	3	3	26	B.canis	Beijing	Unknown
2010009751	2	3	9	11	3	1	5	2	5	40	9	4	6	7	10	3	3	26	B.canis	USA	2010
CNGB 1324	2	3	9	11	3	1	5	2	5	40	9	4		7		3	3	26	B.canis	Argentina	2008
