# Supplementary material for: Evolution and phylogenetic characteristics of the first Brucella canis strain isolated from a human patient in Yunnan Province, China
Source: Front Cell Infect Microbiol. 2026 Jan 21;15:1743711. doi: 10.3389/fcimb.2025.1743711 (PMC12868276; doi:10.3389/fcimb.2025.1743711)
Supplement: Supplementary file 3 [file Table3.xlsx]

## Sheet: China MLST-322
Table S3 Strains used for MLST population analysis in this study
Name	gap	aroA	glk	dnaK	gyrB	trpE	cobQ	int_hyp	omp25	STs	Species	Location	Year	Host
1	3	5	3	2	1	5	2	1	10	7	B. melitensis	Hainan	2013	Human
2	3	5	3	2	1	5	2	1	10	7	B. melitensis	Qinghai	1986	Sheep
3	3	5	3	2	1	5	2	1	10	7	B. melitensis	Hainan	2013	Human
4	3	5	3	2	1	5	2	1	10	7	B. melitensis	Hainan	2013	Human
5	3	5	3	2	1	5	2	1	10	7	B. melitensis	Hainan	2013	Human
6	3	2	3	2	1	5	3	2	8	8	B. melitensis	Shanghai	1962	Unknown
7	3	2	3	2	1	5	3	2	8	8	B. melitensis	Inner Mongolia	1973	Cattle
8	3	2	3	2	1	5	3	2	8	8	B. melitensis	Henan	1973	Deer
9	3	2	3	2	1	5	3	2	8	8	B. melitensis	Jilin	1973	Cattle
10	3	2	3	2	1	5	3	2	8	8	B. melitensis	Ningxia	1973	Sheep
11	3	2	3	2	1	5	3	2	8	8	B. melitensis	Ningxia	1973	Human
12	3	2	3	2	1	5	3	2	8	8	B. melitensis	Xinjiang	1980	Unknown
13	3	2	3	2	1	5	3	2	8	8	B. melitensis	Xinjiang	2005	Cattle
14	3	2	3	2	1	5	3	2	8	8	B. melitensis	Heilongjiang	1973	Cattle
15	3	2	3	2	1	5	3	2	8	8	B. melitensis	Ningxia	1979	Unknown
16	3	2	3	2	1	5	3	2	8	8	B. melitensis	Xinjiang	2005	Yak
17	3	2	3	2	1	5	3	2	8	8	B. melitensis	Sichuan	1981	Yak
18	3	2	3	2	1	5	3	2	8	8	B. melitensis	Shanxi	1992	Dog
19	3	2	3	2	1	5	3	2	8	8	B. melitensis	Shandong	1974	Sheep
20	3	2	3	2	1	5	3	2	8	8	B. melitensis	Ningxia	1979	Sheep
21	3	2	3	2	1	5	3	2	8	8	B. melitensis	Inner Mongolia	2012	Human
22	3	2	3	2	1	5	3	2	8	8	B. melitensis	Inner Mongolia	2012	Human
23	3	2	3	2	1	5	3	2	8	8	B. melitensis	Heilongjiang	2012	Human
24	3	2	3	2	1	5	3	2	8	8	B. melitensis	Heilongjiang	2012	Human
25	3	2	3	2	1	5	3	2	8	8	B. melitensis	Hainan	2012	Human
26	3	2	3	2	1	5	3	2	8	8	B. melitensis	Hainan	2012	Human
27	3	2	3	2	1	5	3	2	8	8	B. melitensis	Inner Mongolia	1960	Human
28	3	2	3	2	1	5	3	2	8	8	B. melitensis	Shanxi	1962	Human
29	3	2	3	2	1	5	3	2	8	8	B. melitensis	Inner Mongolia	1963	Sheep
30	3	2	3	2	1	5	3	2	8	8	B. melitensis	Shanghai	1964	Cattle
31	3	2	3	2	1	5	3	2	8	8	B. melitensis	Inner Mongolia	1965	Human
32	3	2	3	2	1	5	3	2	8	8	B. melitensis	Qinghai	1965	Human
33	3	2	3	2	1	5	3	2	8	8	B. melitensis	Inner Mongolia	1966	Camel
34	3	2	3	2	1	5	3	2	8	8	B. melitensis	Jilin	1971	Human
35	3	2	3	2	1	5	3	2	8	8	B. melitensis	Shandong	1973	Human
36	3	2	3	2	1	5	3	2	8	8	B. melitensis	Inner Mongolia	1973	Sheep
37	3	2	3	2	1	5	3	2	8	8	B. melitensis	Xinjiang	1978	Sheep
38	3	2	3	2	1	5	3	2	8	8	B. melitensis	Hebei	2013	Human
39	3	2	3	2	1	5	3	2	8	8	B. melitensis	Hebei	2013	Human
40	3	2	3	2	1	5	3	2	8	8	B. melitensis	Inner Mongolia	1957	Human
41	3	2	3	2	1	5	3	2	8	8	B. melitensis	Inner Mongolia	1957	Human
42	3	2	3	2	1	5	3	2	8	8	B. melitensis	Inner Mongolia	1957	Human
43	3	2	3	2	1	5	3	2	8	8	B. melitensis	Inner Mongolia	1958	Human
44	3	2	3	2	1	5	3	2	8	8	B. melitensis	Inner Mongolia	1958	Human
45	3	2	3	2	1	5	3	2	8	8	B. melitensis	Inner Mongolia	1960	Human
46	3	2	3	2	1	5	3	2	8	8	B. melitensis	Guangxi	1961	Human
47	3	2	3	2	1	5	3	2	8	8	B. melitensis	Sichuan	1963	Sheep
48	3	2	3	2	1	5	3	2	8	8	B. melitensis	Inner Mongolia	1965	Sheep
49	3	2	3	2	1	5	3	2	8	8	B. melitensis	Shanxi	1979	Unknown
50	3	2	3	2	1	5	3	2	8	8	B. melitensis	Shanxi	1979	Unknown
51	3	2	3	2	1	5	3	2	8	8	B. melitensis	Qinghai	1980	Sheep
52	3	2	3	2	1	5	3	2	8	8	B. melitensis	Shandong	2001	Unknown
53	3	2	3	2	1	5	3	2	8	8	B. melitensis	Henan	2002	Unknown
54	3	2	3	2	1	5	3	2	8	8	B. melitensis	Inner Mongolia	2012	Human
55	3	2	3	2	1	5	3	2	8	8	B. melitensis	Inner Mongolia	2012	Human
56	3	2	3	2	1	5	3	2	8	8	B. melitensis	Inner Mongolia	2012	Human
57	3	2	3	2	1	5	3	2	8	8	B. melitensis	Heilongjiang	2012	Human
58	3	2	3	2	1	5	3	2	8	8	B. melitensis	Heilongjiang	2012	Human
59	3	2	3	2	1	5	3	2	8	8	B. melitensis	Heilongjiang	2012	Human
60	3	2	3	2	1	5	3	2	8	8	B. melitensis	Heilongjiang	2012	Human
61	3	2	3	2	1	5	3	2	8	8	B. melitensis	Heilongjiang	2012	Human
62	3	2	3	2	1	5	3	2	8	8	B. melitensis	Hainan	2012	Human
63	3	2	3	2	1	5	3	2	8	8	B. melitensis	Guangdong	2013	Human
64	3	2	3	2	1	5	3	2	8	8	B. melitensis	Guangdong	2013	Human
65	3	2	3	2	1	5	3	2	8	8	B. melitensis	Liaoning	2013	Human
66	3	2	3	2	1	5	3	2	8	8	B. melitensis	Liaoning	2013	Human
67	3	2	3	2	1	5	3	2	8	8	B. melitensis	Liaoning	2013	Human
68	3	2	3	2	1	5	3	2	8	8	B. melitensis	Hainan	2013	Human
69	3	2	3	2	1	5	3	2	8	8	B. melitensis	Hainan	2013	Human
70	3	2	3	2	1	5	3	2	8	8	B. melitensis	Hainan	2013	Human
71	3	2	3	2	1	5	3	2	8	8	B. melitensis	Yunnan	2010	Human
72	3	2	3	2	1	5	3	2	8	8	B. melitensis	Yunnan	2010	Human
73	3	2	3	2	1	5	3	2	8	8	B. melitensis	Yunnan	2010	Human
74	3	2	3	2	1	5	3	2	8	8	B. melitensis	Yunnan	2010	Human
75	3	2	3	2	1	5	3	2	8	8	B. melitensis	Yunnan	2010	Human
76	3	2	3	2	1	5	3	2	8	8	B. melitensis	Liaoning	2011	Human
77	3	2	3	2	1	5	3	2	8	8	B. melitensis	Liaoning	2011	Human
78	3	2	3	2	1	5	3	2	8	8	B. melitensis	Liaoning	2011	Human
79	3	2	3	2	1	5	3	2	8	8	B. melitensis	Hebei	2011	Human
80	3	2	3	2	1	5	3	2	8	8	B. melitensis	Hebei	2011	Human
81	3	2	3	2	1	5	3	2	8	8	B. melitensis	Inner Mongolia	2011	Human
82	3	2	3	2	1	5	3	2	8	8	B. melitensis	Jilin	2011	Human
83	3	2	3	2	1	5	3	2	8	8	B. melitensis	Jilin	2011	Human
84	3	2	3	2	1	5	3	2	8	8	B. melitensis	Guangdong	2011	Human
85	3	2	3	2	1	5	3	2	8	8	B. melitensis	Guangdong	2011	Human
86	3	2	3	2	1	5	3	2	8	8	B. melitensis	Guangdong	2011	Human
87	3	2	3	2	1	5	3	2	8	8	B. melitensis	Guangdong	2011	Human
88	3	2	3	2	1	5	3	2	8	8	B. melitensis	Guangdong	2011	Human
89	3	2	3	2	1	5	3	2	8	8	B. melitensis	Guangdong	2011	Human
90	3	2	3	2	1	5	3	2	8	8	B. melitensis	Hebei	2011	Human
91	3	2	3	2	1	5	3	2	8	8	B. melitensis	Hebei	2011	Human
92	3	2	3	2	1	5	3	2	8	8	B. melitensis	Hebei	2011	Human
93	3	2	3	2	1	5	3	2	8	8	B. melitensis	Xinjiang	2011	Sheep
94	3	2	3	2	1	5	3	2	8	8	B. melitensis	Shandong	2011	Human
95	3	2	3	2	1	5	3	2	8	8	B. melitensis	Shandong	2011	Human
96	3	2	3	2	1	5	3	2	8	8	B. melitensis	Shandong	2011	Human
97	3	2	3	2	1	5	3	2	8	8	B. melitensis	Shandong	2011	Human
98	3	2	3	2	1	5	3	2	8	8	B. melitensis	Shandong	2011	Human
99	3	2	3	2	1	5	3	2	8	8	B. melitensis	Shandong	2011	Human
100	3	2	3	2	1	5	3	2	8	8	B. melitensis	Shandong	2011	Human
101	3	2	3	2	1	5	3	2	8	8	B. melitensis	Shandong	2011	Human
102	3	2	3	2	1	5	3	2	8	8	B. melitensis	Shandong	2011	Human
103	3	2	3	2	1	5	3	2	8	8	B. melitensis	Shandong	2011	Human
104	3	2	3	2	1	5	3	2	8	8	B. melitensis	Xinjiang	2011	Sheep
105	3	2	3	2	1	5	3	2	8	8	B. melitensis	Xinjiang	2011	Human
106	3	2	3	2	1	5	3	2	8	8	B. melitensis	Xinjiang	2011	Sheep
107	3	2	3	2	1	5	3	2	8	8	B. melitensis	Xinjiang	2011	Sheep
108	3	2	3	2	1	5	3	2	8	8	B. melitensis	Xinjiang	2011	Sheep
109	3	2	3	2	1	5	3	2	8	8	B. melitensis	Xinjiang	2011	Cattle
110	3	2	3	2	1	5	3	2	8	8	B. melitensis	Shanxi	2010	Human
111	3	2	3	2	1	5	3	2	8	8	B. melitensis	Shanxi	2010	Human
112	3	2	3	2	1	5	3	2	8	8	B. melitensis	Shanxi	2010	Human
113	3	2	3	2	1	5	3	2	8	8	B. melitensis	Shanxi	2010	Human
114	3	2	3	2	1	5	3	2	8	8	B. melitensis	Shanxi	2010	Human
115	3	2	3	2	1	5	3	2	8	8	B. melitensis	Shanxi	2010	Human
116	3	2	3	2	1	5	3	2	8	8	B. melitensis	Shanxi	2010	Human
117	3	2	3	2	1	5	3	2	8	8	B. melitensis	Shanxi	2010	Human
118	3	2	3	2	1	5	3	2	8	8	B. melitensis	Shanxi	2010	Human
119	3	2	3	2	1	5	3	2	8	8	B. melitensis	Shanxi	2010	Human
120	3	2	3	2	1	5	3	2	8	8	B. melitensis	Shanxi	2010	Human
121	3	2	3	2	1	5	3	2	8	8	B. melitensis	Shanxi	2010	Human
122	3	2	3	2	1	5	3	2	8	8	B. melitensis	Shanxi	2010	Human
123	3	2	3	2	1	5	3	2	8	8	B. melitensis	Shanxi	2010	Human
124	3	2	3	2	1	5	3	2	8	8	B. melitensis	Shanxi	2010	Human
125	3	2	3	2	1	5	3	2	8	8	B. melitensis	Shanxi	2010	Human
126	3	2	36	2	1	5	3	2	8	71	B. melitensis	Henan	1972	Sheep
127	2	2	19	8	8	3	9	1	29	72	B. melitensis	Inner Mongolia	2012	Human
128	1	3	9	2	1	3	20	1	30	73	B. melitensis	Liaoning	2011	Human
129	2	1	2	2	1	3	1	4	1	74	B. melitensis	Guangdong	2011	Human
130	2	1	2	2	1	3	1	4	1	74	B. melitensis	Shandong	2011	Human
131	2	1	2	2	1	3	1	4	1	74	B. melitensis	Shandong	2011	Human
132	2	1	2	2	1	3	1	4	1	74	B. melitensis	Shandong	2011	Human
133	2	1	2	2	1	3	1	4	1	74	B. melitensis	Shandong	2011	Human
134	2	1	2	2	1	3	1	4	1	74	B. melitensis	Shandong	2011	Human
135	2	1	2	2	1	3	1	4	1	74	B. melitensis	Shandong	2011	Human
136	2	1	2	2	1	3	1	4	1	74	B. melitensis	Xinjiang	2011	Sheep
137	2	1	2	2	1	3	1	4	1	74	B. melitensis	Xinjiang	2011	Sheep
138	2	1	2	2	1	3	1	4	1	74	B. melitensis	Xinjiang	2011	Sheep
139	2	1	2	2	1	3	1	4	29	75	B. melitensis	Xinjiang	2011	Sheep
140	1	4	44	4	1	2	5	1	2	81	B. melitensis	Qinghai	1986	Sheep
141	2	1	1	2	1	3	1	1	1	1	B. abortus	Sichuan	1963	Human
142	2	1	1	2	1	3	1	1	1	1	B. abortus	Shanghai	1964	Cattle
143	2	1	1	2	1	3	1	1	1	1	B. abortus	Inner Mongolia	1980	Sheep
144	2	1	1	2	1	3	1	1	1	1	B. abortus	Inner Mongolia	2006	Sheep
145	2	1	1	2	1	3	1	1	1	1	B. abortus	Anhui	1955	Cattle
146	2	1	1	2	1	3	1	1	1	1	B. abortus	Inner Mongolia	1980	Sheep
147	2	1	1	2	1	3	1	1	1	1	B. abortus	Sichuan	1981	Yak
148	2	1	2	2	1	3	1	1	1	2	B. abortus	Inner Mongolia	2012	Human
149	2	1	2	2	1	3	1	1	1	2	B. abortus	Xinjiang	1961	Cattle
150	2	1	2	2	1	3	1	1	1	2	B. abortus	Inner Mongolia	1960	Cattle
151	2	1	2	2	1	3	1	1	1	2	B. abortus	Beijing	1953	Unknown
152	2	1	2	2	1	3	1	1	1	2	B. abortus	Inner Mongolia	1956	Cattle
153	2	1	2	2	1	3	1	1	1	2	B. abortus	Liaoning	1990	Cattle
154	2	1	2	2	1	3	1	1	1	2	B. abortus	Xinjiang	2011	Human
155	2	1	2	2	1	3	1	1	1	2	B. abortus	Gansu	1980	Yak
156	2	1	2	2	1	3	1	1	1	2	B. abortus	Gansu	1980	Sheep
157	2	1	2	2	1	3	1	1	1	2	B. abortus	Gansu	1980	Cattle
158	2	1	2	2	1	3	1	1	1	2	B. abortus	Xinjiang	1980	Cattle
159	2	1	2	2	1	3	1	1	1	2	B. abortus	Xinjiang	1980	Cattle
160	2	1	2	2	1	3	1	1	1	2	B. abortus	Inner Mongolia	1957	Human
161	2	1	1	2	1	4	1	1	1	5	B. abortus	Beijing	1959	Cattle
162	2	1	1	2	1	4	1	1	1	5	B. abortus	Xinjiang	1960	Human
163	2	1	1	2	1	4	1	1	1	5	B. abortus	Inner Mongolia	1972	Cattle
164	2	1	1	2	1	4	1	1	1	5	B. abortus	Inner Mongolia	1956	Human
165	30	4	8	4	1	2	5	1	2	79	B. abortus	Tianjin	1957	Human
166	7	7	4	2	1	22	9	1	1	82	B. abortus	Inner Mongolia	1979	Cattle
167	1	6	4	1	5	3	5	4	2	17	B. suis	Sichuan	1964	Unknown
168	1	6	4	1	5	3	5	4	2	17	B. suis	Guangxi	1962	Pig
169	1	6	4	1	5	3	5	4	2	17	B. suis	Hainan	2009	Human
170	1	6	4	1	5	3	5	4	2	17	B. suis	Guangdong	2010	Human
171	1	6	4	1	5	3	5	4	2	17	B. suis	Hainan	2010	Human
172	1	6	4	1	5	3	5	4	2	17	B. suis	Guangdong	2013	Human
173	1	6	4	1	5	3	5	4	2	17	B. suis	Hainan	2013	Human
174	5	7	4	2	1	3	9	19	35	83	B. suis	Inner Mongolia	1978	Human
175	3	2	3	2	1	5	3	2	8	8	B. suis	Inner Mongolia	2022	Human
176	3	2	3	2	1	5	3	2	8	8	B. suis	Inner Mongolia	2022	Human
177	3	2	3	2	1	5	3	2	8	8	B. suis	Inner Mongolia	2022	Human
178	3	2	3	2	1	5	3	2	10	12	B. suis	Inner Mongolia	2022	Human
179	3	2	3	2	1	5	3	2	8	8	B. suis	Inner Mongolia	2022	Human
180	3	2	3	2	1	5	3	2	8	8	B. suis	Inner Mongolia	2022	Human
181	3	2	3	2	1	5	3	2	8	8	B. suis	Inner Mongolia	2022	Human
182	3	2	3	2	1	5	3	2	8	8	B. suis	Inner Mongolia	2022	Human
183	3	2	3	2	1	5	3	2	8	8	B. suis	Guizhou	2010	Goat
184	3	2	3	2	1	5	3	2	8	8	B. suis	Guizhou	2010	Goat
185	3	2	3	2	1	5	3	2	8	8	B. suis	Guizhou	2011	Human
186	3	2	3	2	1	5	3	2	8	8	B. suis	Guizhou	2013	Human
187	3	2	24	2	1	5	3	2	8	39	B. suis	Guizhou	2021	Human
188	3	2	3	2	1	5	3	2	8	8	B. suis	Guizhou	2021	Human
189	3	2	24	2	1	5	3	2	8	39	B. suis	Guizhou	2021	Human
190	3	2	3	2	1	5	3	2	8	8	B. suis	Guizhou	2021	Human
191	3	2	3	2	1	5	3	2	8	8	B. suis	Guizhou	2021	Human
192	2	1	2	2	1	3	1	1	1	2	B. suis	Guizhou	2013	Human
193	2	1	2	2	1	3	1	1	1	2	B. suis	Guizhou	2013	Human
194	3	2	3	2	1	5	3	2	8	8	B. suis	Shaanxi	2020	Human
195	3	2	3	2	1	5	3	2	8	8	B. suis	Shaanxi	2020	Human
196	1	6	4	1	5	3	5	4	2	17	B. suis	Fujian	2012	Human
197	1	6	4	1	5	3	5	4	2	17	B. suis	Fujian	2013	Human
198	1	6	4	1	5	3	5	4	2	17	B. suis	Fujian	2013	Human
199	1	6	4	1	5	3	5	4	2	17	B. suis	Fujian	2014	Human
200	1	6	4	1	5	3	5	4	2	17	B. suis	Fujian	2015	Human
201	2	1	2	2	1	3	1	1	1	2	B. suis	Shaanxi	1958	Human
202	2	1	2	2	1	3	1	1	1	2	B. suis	Shaanxi	2005	Human
203	1	6	4	1	4	3	5	1	2	14	B. suis	Shaanxi	1974	Deer
204	3	2	3	2	1	5	3	2	8	8	B. melitensis	Shaanxi	1958	Human
205	3	2	3	2	1	5	3	2	8	8	B. melitensis	Shaanxi	1958	Human
206	3	2	3	2	1	5	3	2	8	8	B. melitensis	Shaanxi	1973	Human
207	3	2	3	2	1	5	3	2	8	8	B. melitensis	Shaanxi	1978	Human
208	3	2	3	2	1	5	3	2	8	8	B. melitensis	Shaanxi	1978	Human
209	3	2	3	2	1	5	3	2	8	8	B. melitensis	Shaanxi	1978	Human
210	3	2	3	2	1	5	3	2	8	8	B. melitensis	Shaanxi	1978	Human
211	3	2	3	2	1	5	3	2	8	8	B. melitensis	Shaanxi	1978	Human
212	3	2	3	2	1	5	3	2	8	8	B. melitensis	Shaanxi	2020	Human
213	3	2	3	2	1	5	3	2	8	8	B. melitensis	Shaanxi	2020	Human
214	3	2	3	2	1	5	3	2	8	8	B. melitensis	Shaanxi	2020	Human
215	3	2	3	2	1	5	3	2	8	8	B. melitensis	Shaanxi	2020	Human
216	3	2	3	2	1	5	3	2	8	8	B. melitensis	Shaanxi	2020	Human
217	3	2	3	2	1	5	3	2	8	8	B. melitensis	Guangdong	2019	Human
218	3	2	3	2	1	5	3	2	8	8	B. melitensis	Guangdong	2019	Human
219	3	2	3	2	1	5	3	2	8	8	B. melitensis	Guangdong	2019	Human
220	3	2	3	2	1	5	3	2	8	8	B. melitensis	Guangdong	2019	Human
221	3	2	3	2	1	5	3	2	8	8	B. melitensis	Guangdong	2019	Human
222	3	2	3	2	1	5	3	2	8	8	B. melitensis	Guangdong	2019	Human
223	3	2	3	2	1	5	3	2	8	8	B. melitensis	Guangdong	2019	Human
224	3	2	3	2	1	5	3	2	8	8	B. melitensis	Guangdong	2019	Human
225	3	2	3	2	1	5	3	2	8	8	B. melitensis	Guangdong	2019	Human
226	3	2	3	2	1	5	3	2	8	8	B. melitensis	Guangdong	2019	Human
227	3	2	3	2	1	5	3	2	8	8	B. melitensis	Guangdong	2019	Human
228	3	2	3	2	1	5	3	2	8	8	B. melitensis	Guangdong	2019	Human
229	3	2	3	2	1	5	3	2	8	8	B. melitensis	Xinjiang	2016	Human
230	3	2	3	2	1	5	3	2	8	8	B. melitensis	Xinjiang	2015	Human
231	3	2	3	2	1	5	3	2	8	8	B. melitensis	Xinjiang	2015	Human
232	3	2	3	2	1	5	3	2	8	8	B. melitensis	Xinjiang	2015	Human
233	3	2	3	2	1	5	3	2	8	8	B. melitensis	Xinjiang	2015	Human
234	3	2	3	2	1	5	3	2	8	8	B. melitensis	Xinjiang	2015	Human
235	3	2	3	2	1	5	3	2	8	8	B. melitensis	Xinjiang	2015	Human
236	3	2	3	2	1	5	3	2	8	8	B. melitensis	Xinjiang	2015	Human
237	3	2	3	2	1	5	3	2	8	8	B. melitensis	Chongqing	2014	Human
238	3	2	3	2	1	5	3	2	8	8	B. melitensis	Chongqing	2014	Human
239	3	2	3	2	1	5	3	2	8	8	B. melitensis	Chongqing	2014	Goat
240	3	2	3	2	1	5	3	2	8	8	B. melitensis	Chongqing	2014	Goat
241	3	2	3	2	1	5	3	2	8	8	B. melitensis	Inner Mongolia	2011	Human
242	3	2	3	2	1	5	3	2	8	8	B. melitensis	Inner Mongolia	2012	Human
243	3	2	3	2	1	5	3	2	8	8	B. melitensis	Inner Mongolia	2012	Human
244	3	2	3	2	1	5	3	2	8	8	B. melitensis	Inner Mongolia	2012	Human
245	3	2	3	2	1	5	3	2	8	8	B. melitensis	Inner Mongolia	2012	Human
246	3	2	3	2	1	5	3	2	8	8	B. melitensis	Inner Mongolia	2012	Human
247	3	2	3	2	1	5	3	2	8	8	B. melitensis	Inner Mongolia	2014	Human
248	3	2	3	2	1	5	3	2	8	8	B. melitensis	Inner Mongolia	2014	Human
249	3	2	3	2	1	5	3	2	8	8	B. melitensis	Inner Mongolia	2014	Human
250	3	2	3	2	1	5	3	2	8	8	B. melitensis	Inner Mongolia	2014	Human
251	3	2	3	2	1	5	3	2	8	8	B. melitensis	Inner Mongolia	2014	Human
252	3	2	3	2	1	5	3	2	8	8	B. melitensis	Inner Mongolia	2014	Human
253	3	2	3	2	1	5	3	2	8	8	B. melitensis	Inner Mongolia	2014	Human
254	3	2	3	2	1	5	3	2	8	8	B. melitensis	Inner Mongolia	2014	Human
255	3	2	3	2	1	5	3	2	8	8	B. melitensis	Inner Mongolia	2014	Human
256	3	2	3	2	1	5	3	2	8	8	B. melitensis	Inner Mongolia	2014	Human
257	3	2	3	2	1	5	3	2	8	8	B. melitensis	Inner Mongolia	2014	Human
258	3	2	3	2	1	5	3	2	8	8	B. melitensis	Inner Mongolia	2014	Human
259	3	2	3	2	1	5	3	2	8	8	B. melitensis	Inner Mongolia	2014	Human
260	3	2	3	2	1	5	3	2	8	8	B. melitensis	Inner Mongolia	2014	Human
261	3	2	3	2	1	5	3	2	8	8	B. melitensis	Inner Mongolia	2014	Human
262	3	2	3	2	1	5	3	2	8	8	B. melitensis	Inner Mongolia	2014	Human
263	3	2	3	2	1	5	3	2	8	8	B. melitensis	Inner Mongolia	2015	Human
264	3	2	3	2	1	5	3	2	8	8	B. melitensis	Inner Mongolia	2015	Human
265	3	2	3	2	1	5	3	2	8	8	B. melitensis	Inner Mongolia	2015	Human
266	3	2	3	2	1	5	3	2	8	8	B. melitensis	Inner Mongolia	2015	Human
267	3	2	3	2	1	5	3	2	8	8	B. melitensis	Inner Mongolia	2015	Human
268	3	2	3	2	1	5	3	2	8	8	B. melitensis	Inner Mongolia	2015	Human
269	3	2	3	2	1	5	3	2	8	8	B. melitensis	Inner Mongolia	2015	Human
270	3	2	3	2	1	5	3	2	8	8	B. melitensis	Inner Mongolia	2015	Human
271	3	2	3	2	1	5	3	2	8	8	B. melitensis	Inner Mongolia	2015	Human
272	3	2	3	2	1	5	3	2	8	8	B. melitensis	Inner Mongolia	2015	Human
273	3	2	3	2	1	5	3	2	8	8	B. melitensis	Inner Mongolia	2015	Human
274	3	2	3	2	1	5	3	2	8	8	B. melitensis	Inner Mongolia	2015	Human
275	3	2	3	2	1	5	3	2	8	8	B. melitensis	Inner Mongolia	2015	Human
276	3	2	3	2	1	5	3	2	8	8	B. melitensis	Inner Mongolia	2015	Human
277	3	2	3	2	1	5	3	2	8	8	B. melitensis	Inner Mongolia	2015	Human
278	3	2	3	2	1	5	3	2	8	8	B. melitensis	Inner Mongolia	2015	Human
279	3	2	3	2	1	5	3	2	8	8	B. melitensis	Inner Mongolia	2015	Human
280	3	2	3	2	1	5	3	2	8	8	B. melitensis	Inner Mongolia	2015	Human
281	3	2	3	2	1	5	3	2	8	8	B. melitensis	Inner Mongolia	2015	Human
282	3	2	3	2	1	5	3	2	8	8	B. melitensis	Inner Mongolia	2015	Human
283	3	2	3	2	1	5	3	2	8	8	B. melitensis	Inner Mongolia	2015	Human
284	3	2	3	2	1	5	3	2	8	8	B. melitensis	Inner Mongolia	2015	Goat
285	3	2	3	2	1	5	3	2	8	8	B. melitensis	Inner Mongolia	2015	Human
286	3	2	3	2	1	5	3	2	8	8	B. melitensis	Inner Mongolia	2015	Human
287	3	2	3	2	1	5	3	2	8	8	B. melitensis	Inner Mongolia	2015	Human
288	3	2	3	2	1	5	3	2	8	8	B. melitensis	Inner Mongolia	2015	Human
289	3	2	3	2	1	5	3	2	8	8	B. melitensis	Inner Mongolia	2015	Human
290	3	2	3	2	1	5	3	2	8	8	B. melitensis	Inner Mongolia	2015	Human
291	3	2	3	2	1	5	3	2	8	8	B. melitensis	Inner Mongolia	2015	Human
292	3	2	3	2	1	5	3	2	8	8	B. melitensis	Inner Mongolia	2015	Human
293	3	2	3	2	1	5	3	2	8	8	B. melitensis	Inner Mongolia	2015	Human
294	3	2	3	2	1	5	3	2	8	8	B. melitensis	Inner Mongolia	2015	Human
295	3	2	3	2	1	5	3	2	8	8	B. melitensis	Inner Mongolia	2015	Human
296	3	2	3	2	1	5	3	2	8	8	B. melitensis	Inner Mongolia	2015	Human
297	3	2	3	2	1	5	3	2	8	8	B. melitensis	Inner Mongolia	2015	Human
298	3	2	3	2	1	5	3	2	8	8	B. melitensis	Inner Mongolia	2015	Human
299	3	2	3	2	1	5	3	2	8	8	B. melitensis	Inner Mongolia	2015	Human
300	3	2	3	2	1	5	3	2	8	8	B. melitensis	Inner Mongolia	2015	Human
301	3	2	3	2	1	5	3	2	8	8	B. melitensis	Inner Mongolia	2015	Human
302	3	2	3	2	1	5	3	2	8	8	B. melitensis	Inner Mongolia	2015	Human
303	3	2	3	2	1	5	3	2	8	8	B. melitensis	Inner Mongolia	2015	Human
304	3	2	3	2	1	5	3	2	8	8	B. melitensis	Inner Mongolia	2015	Human
305	3	2	3	2	1	5	3	2	8	8	B. melitensis	Inner Mongolia	2015	Human
306	3	2	3	2	1	5	3	2	8	8	B. melitensis	Inner Mongolia	2015	Human
307	3	2	3	2	1	5	3	2	8	8	B. melitensis	Inner Mongolia	2015	Human
308	3	2	3	2	1	5	3	2	8	8	B. melitensis	Inner Mongolia	2015	Human
309	3	2	3	2	1	5	3	2	8	8	B. melitensis	Inner Mongolia	2015	Human
310	3	2	3	2	1	5	3	2	8	8	B. melitensis	Inner Mongolia	2015	Human
311	3	2	3	2	1	5	3	2	8	8	B. melitensis	Inner Mongolia	2015	Human
312	3	2	3	2	1	5	3	2	8	8	B. melitensis	Inner Mongolia	2015	Human
313	3	2	3	2	1	5	3	2	8	8	B. melitensis	Inner Mongolia	2015	Human
314	3	2	3	2	1	5	3	2	8	8	B. melitensis	Inner Mongolia	2015	Human
315	3	2	3	2	1	5	3	2	8	8	B. melitensis	Inner Mongolia	2015	Human
316	3	2	3	2	1	5	3	2	8	8	B. melitensis	Inner Mongolia	2015	Human
317	3	2	3	2	1	5	3	2	8	8	B. melitensis	Inner Mongolia	2015	Human
318	3	2	3	2	1	5	3	2	8	8	B. melitensis	Inner Mongolia	2015	Human
319	3	2	3	2	1	5	3	2	8	8	B. melitensis	Inner Mongolia	2015	Human
320	3	2	3	2	1	5	3	2	8	8	B. melitensis	Inner Mongolia	2015	Human
321	3	2	3	2	1	5	3	2	8	8	B. melitensis	Inner Mongolia	2015	Human
322	3	2	3	2	1	5	3	2	8	8	B. melitensis	Inner Mongolia	2015	Human
323	3	2	3	2	1	5	3	2	8	8	B. melitensis	Inner Mongolia	2015	Human
324	3	2	3	2	1	5	3	2	8	8	B. melitensis	Inner Mongolia	2015	Human
325	3	2	3	2	1	5	3	2	8	8	B. melitensis	Inner Mongolia	2015	Human
326	3	2	3	2	1	5	3	2	8	8	B. melitensis	Inner Mongolia	2015	Human
327	3	2	3	2	1	5	3	2	8	8	B. melitensis	Inner Mongolia	2015	Human
328	3	2	3	2	1	5	3	2	8	8	B. melitensis	Inner Mongolia	2015	Human
329	3	2	3	2	1	5	3	2	8	8	B. melitensis	Inner Mongolia	2015	Human
330	3	2	3	2	1	5	3	2	8	8	B. melitensis	Inner Mongolia	2015	Human
331	3	2	3	2	1	5	3	2	8	8	B. melitensis	Inner Mongolia	2015	Human
332	3	2	3	2	1	5	3	2	8	8	B. melitensis	Inner Mongolia	2015	Human
333	3	2	3	2	1	5	3	2	8	8	B. melitensis	Inner Mongolia	2015	Human
334	3	2	3	2	1	5	3	2	8	8	B. melitensis	Inner Mongolia	2015	Human
335	3	2	3	2	1	5	3	2	8	8	B. melitensis	Inner Mongolia	2015	Human
336	3	2	3	2	1	5	3	2	8	8	B. melitensis	Inner Mongolia	2015	Human
337	3	2	3	2	1	5	3	2	8	8	B. melitensis	Inner Mongolia	2015	Human
338	3	2	3	2	1	5	3	2	8	8	B. melitensis	Inner Mongolia	2015	Human
339	3	2	3	2	1	5	3	2	8	8	B. melitensis	Inner Mongolia	2015	Human
340	3	2	3	2	1	5	3	2	8	8	B. melitensis	Inner Mongolia	2015	Human
341	3	2	3	2	1	5	3	2	8	8	B. melitensis	Inner Mongolia	2015	Human
342	3	2	3	2	1	5	3	2	8	8	B. melitensis	Inner Mongolia	2015	Human
343	3	2	3	2	1	5	3	2	8	8	B. melitensis	Inner Mongolia	2015	Human
344	3	2	3	2	1	5	3	2	8	8	B. melitensis	Inner Mongolia	2015	Human
345	3	2	3	2	1	5	3	2	8	8	B. melitensis	Inner Mongolia	2015	Human
346	3	2	3	2	1	5	3	2	8	8	B. melitensis	Inner Mongolia	2015	Human
347	3	2	3	2	1	5	3	2	8	8	B. melitensis	Inner Mongolia	2015	Human
348	3	2	3	2	1	5	3	2	8	8	B. melitensis	Inner Mongolia	2015	Human
349	3	2	3	2	1	5	3	2	8	8	B. melitensis	Inner Mongolia	2015	Human
350	3	2	3	2	1	5	3	2	8	8	B. melitensis	Inner Mongolia	2015	Human
351	3	2	3	2	1	5	3	2	8	8	B. melitensis	Inner Mongolia	2015	Human
352	3	2	3	2	1	5	3	2	8	8	B. melitensis	Inner Mongolia	2015	Human
353	3	2	3	2	1	5	3	2	8	8	B. melitensis	Inner Mongolia	2015	Human
354	3	2	3	2	1	5	3	2	8	8	B. melitensis	Inner Mongolia	2015	Human
355	3	2	3	2	1	5	3	2	8	8	B. melitensis	Inner Mongolia	2015	Human
356	3	2	3	2	1	5	3	2	8	8	B. melitensis	Inner Mongolia	2015	Human
357	2	1	2	2	1	3	1	4	1	74	B. melitensis	Beijing	2013	Human
358	2	1	2	2	1	3	1	4	29	75	B. melitensis	Beijing	2014	Human
359	3	2	3	2	1	5	3	2	8	8	B. melitensis	Guizhou	2010	Sheep
360	3	2	3	2	1	5	3	2	8	8	B. melitensis	Guizhou	2010	Sheep
361	3	2	3	2	1	5	3	2	8	8	B. melitensis	Inner Mongolia		Human
362	3	2	3	2	1	5	3	2	8	8	B. melitensis	Inner Mongolia		Human
363	3	2	3	2	1	5	3	2	8	8	B. melitensis	Inner Mongolia		Human
364	3	2	3	2	1	5	3	2	8	8	B. melitensis	Inner Mongolia		Human
365	3	2	3	2	1	5	3	2	8	8	B. melitensis	Inner Mongolia		Human
366	3	2	3	2	1	5	3	2	8	8	B. melitensis	Inner Mongolia		Human
367	3	2	3	2	1	5	3	2	8	8	B. melitensis	Inner Mongolia		Human
368	3	2	3	2	1	5	3	2	8	8	B. melitensis	Inner Mongolia		Human
369	3	2	3	2	1	5	3	2	8	8	B. melitensis	Inner Mongolia		Human
370	3	2	3	2	1	5	3	2	8	8	B. melitensis	Inner Mongolia		Human
371	3	2	3	2	1	5	3	2	8	8	B. melitensis	Inner Mongolia		Human
372	3	2	3	2	1	5	3	2	8	8	B. melitensis	Inner Mongolia		Human
373	3	2	3	2	1	5	3	2	8	8	B. melitensis	Inner Mongolia		Human
374	3	2	3	2	1	5	3	2	8	8	B. melitensis	Inner Mongolia		Human
375	3	2	3	2	1	5	3	2	8	8	B. melitensis	Inner Mongolia		Human
376	3	2	3	2	1	5	3	2	8	8	B. melitensis	Inner Mongolia		Human
377	3	2	3	2	1	5	3	2	8	8	B. melitensis	Inner Mongolia		Human
378	3	2	3	2	1	5	3	2	8	8	B. melitensis	Inner Mongolia		Human
379	3	2	3	2	1	5	3	2	8	8	B. melitensis	Inner Mongolia		Human
380	3	2	3	2	1	5	3	2	8	8	B. melitensis	Inner Mongolia		Human
381	3	2	3	2	1	5	3	2	8	8	B. melitensis	Inner Mongolia		Human
382	3	2	3	2	1	5	3	2	8	8	B. melitensis	Inner Mongolia		Human
383	3	2	3	2	1	5	3	2	8	8	B. melitensis	Inner Mongolia		Human
384	3	2	3	2	1	5	3	2	8	8	B. melitensis	Inner Mongolia		Human
385	3	2	3	2	1	5	3	2	8	8	B. melitensis	Inner Mongolia		Human
386	3	2	3	2	1	5	3	2	8	8	B. melitensis	Inner Mongolia		Human
387	3	2	3	2	1	5	3	2	8	8	B. melitensis	Inner Mongolia		Human
388	3	2	3	2	1	5	3	2	8	8	B. melitensis	Inner Mongolia		Human
389	3	2	3	2	1	5	3	2	10	12	B. melitensis	Inner Mongolia		Human
390	3	2	3	2	1	5	3	2	8	8	B. melitensis	Inner Mongolia	2019	Human
391	3	2	3	2	1	5	3	2	8	8	B. melitensis	Inner Mongolia	2021	Human
392	3	2	3	2	1	5	3	2	8	8	B. melitensis	Inner Mongolia	2019	Human
393	3	2	3	2	1	5	3	2	8	8	B. melitensis	Inner Mongolia	2012	Human
394	3	2	3	2	1	5	3	2	8	8	B. melitensis	Inner Mongolia	2019	Human
395	3	2	3	2	1	5	3	2	8	8	B. melitensis	Inner Mongolia	2022	Human
396	3	2	3	2	1	5	3	2	8	8	B. melitensis	Inner Mongolia	2022	Human
397	3	2	3	2	1	5	3	2	8	8	B. melitensis	Inner Mongolia	2012	Human
398	3	2	3	2	1	5	3	2	8	8	B. melitensis	Inner Mongolia	2016	Human
399	3	2	3	2	1	5	3	2	8	8	B. melitensis	Inner Mongolia	2022	Human
400	3	2	3	2	1	5	3	2	8	8	B. melitensis	Inner Mongolia	2016	Human
401	3	2	3	2	1	5	3	2	8	8	B. melitensis	Inner Mongolia		Human
402	3	2	3	2	1	5	3	2	8	8	B. melitensis	Inner Mongolia		Human
403	3	2	3	2	1	5	3	2	8	8	B. melitensis	Inner Mongolia		Human
404	3	2	3	2	1	5	3	2	8	8	B. melitensis	Inner Mongolia		Human
405	3	2	3	2	1	5	3	2	8	8	B. melitensis	Inner Mongolia		Human
406	3	2	3	2	1	5	3	2	8	8	B. melitensis	Inner Mongolia		Human
407	3	2	3	2	1	5	3	2	8	8	B. melitensis	Inner Mongolia		Human
408	3	2	3	2	1	5	3	2	8	8	B. melitensis	Inner Mongolia		Human
409	3	2	3	2	1	5	3	2	8	8	B. melitensis	Inner Mongolia		Human
410	3	2	3	2	1	5	3	2	8	8	B. melitensis	Inner Mongolia		Human
411	3	2	3	2	1	5	3	2	8	8	B. melitensis	Inner Mongolia		Human
412	3	2	3	2	1	5	3	2	8	8	B. melitensis	Inner Mongolia		Human
413	3	2	3	2	1	5	3	2	8	8	B. melitensis	Inner Mongolia		Human
414	3	2	3	2	1	5	3	2	8	8	B. melitensis	Inner Mongolia		Human
415	3	2	3	2	1	5	3	2	8	8	B. melitensis	Inner Mongolia		Human
416	3	2	3	2	1	5	3	2	8	8	B. melitensis	Inner Mongolia		Human
417	1	6	4	1	4	3	5	1	2	14	B. suis	China	1960	Pig
418	1	6	4	1	4	3	5	1	2	14	B. suis	China	1983	Sheep
419	1	6	4	1	5	3	5	4	5	21	B. canis	China	1988	Human
420	2	1	1	2	1	3	1	1	1	1	B. canis	China	2001	Human
421	1	6	4	1	4	3	5	1	2	14	B. canis	China	2001	Pig
422	2	1	2	2	1	3	1	1	1	2	B. canis	China	2008	Cattle
423	2	1	2	2	1	3	1	1	1	2	B. canis	China	2008	Cattle
424	1	6	4	1	4	3	5	1	2	14	B. canis	China	2008	Cattle
425	1	6	4	1	5	3	5	4	5	21	B. canis	China	2008	Human
426	2	1	2	2	1	3	1	1	1	2	B. canis	China	2009	Cattle
427	1	6	4	1	4	3	5	1	2	14	B. canis	China	2009	Human
428	1	6	4	1	4	3	5	1	2	14	B. canis	China	2009	Human
429	2	1	2	2	1	3	1	1	1	2	B. canis	China	2010	Cattle
430	1	6	50	1	29	5	31	29	40	120	B. canis	China	2010	Cattle
431	2	1	2	2	1	3	1	1	1	2	B. canis	China	2011	Cattle
432	1	2	7	1	3	3	5	3	2	15	B. canis	China	2012	Yak
433	1	6	4	1	5	3	5	4	5	21	B. canis	China	2012	Dog
434	2	1	1	2	1	3	1	1	1	1	B. canis	China	2013	Cattle
435	1	6	4	1	4	3	5	1	2	14	B. canis	China	2013	Yak
436	1	6	4	1	5	3	5	4	5	21	B. canis	China	2015	Dog
437	2	1	2	2	1	3	1	1	1	2	B. abortus	China	2016	Cattle
438	2	1	2	2	1	3	1	1	1	2	B. abortus	China	2017	Elk
439	2	1	2	2	1	3	1	1	1	2	B. abortus	China	2017	Cattle
440	2	1	1	2	1	4	1	1	1	5	B. abortus	China	2017	Cattle
441	2	1	1	2	1	4	1	1	1	5	B. abortus	China	2019	Unknown
442	1	6	4	1	5	3	5	4	2	17	B. suis	China	2019	Human
443	3	2	3	2	1	31	3	2	8	118	B. melitensis	China	2021	Human
444	3	5	3	2	1	5	2	2	10	7	B. melitensis	China		Unknown
445	1	6	4	1	4	3	5	1	2	14	B. suis	China		Unknown
446	1	6	4	1	5	3	5	4	5	21	B. canis	China	1988	GCF_000292185.1
447	1	6	4	1	5	3	5	4	5	21	B. canis	China	2008	GCF_000298575.1
448	1	6	4	1	5	3	5	4	5	21	B. canis	China	2012	GCF_003010715.1
449	1	6	4	1	5	3	5	4	6	20	B. canis	Spain	1996	ERR2136545
450	1	6	4	1	5	3	5	4	6	20	B. canis	Brazil	1998	ERR2136546
451	1	6	4	1	5	3	5	4	6	20	B. canis	Brazil	2005	ERR2136549
452	1	6	4	1	5	3	5	4	6	20	B. canis	Brazil	2014	ERR4165407
453	1	6	4	1	5	3	5	4	6	20	B. canis	Brazil	2014	ERR4165408
454	1	6	4	1	5	3	5	4	6	20	B. canis	Brazil	2014	ERR4165409
455	1	6	4	1	5	3	5	4	6	20	B. canis	Brazil	2014	ERR4165410
456	1	6	4	1	5	3	5	4	6	20	B. canis	Costa Rica	2016	ERR5055666
457	1	6	4	1	5	3	5	4	6	20	B. canis	Costa Rica	2016	ERR5055667
458	1	6	4	1	5	3	5	4	6	20	B. canis	Costa Rica	2017	ERR5055668
459	1	6	4	1	5	3	5	4	6	20	B. canis	Costa Rica	2017	ERR5055669
460	1	6	4	1	5	3	5	4	6	20	B. canis	Costa Rica	2017	ERR5055670
461	1	6	4	1	5	3	5	4	6	20	B. canis	Costa Rica	2017	ERR5055671
462	1	6	4	1	5	3	5	4	6	20	B. canis	Costa Rica	2018	ERR5055672
463	1	6	4	1	5	3	5	4	6	20	B. canis	Costa Rica	2019	ERR5055673
464	1	6	4	1	5	3	5	4	6	20	B. canis	Costa Rica	2019	ERR5055674
465	1	6	4	1	5	3	5	4	6	20	B. canis	USA	2018	ERR5084375
466	1	6	4	1	5	3	5	4	6	20	B. canis	Unknown		GCF_000018525.1
467	1	6	4	1	5	3	5	4	6	20	B. canis	Unknown	2002	GCF_000366825.1
468	1	6	4	1	5	3	5	4	6	20	B. canis	Argentina	2005	GCF_000367285.1
469	1	6	4	1	5	3	5	4	6	20	B. canis	Chile	2001	GCF_000370605.1
470	1	6	4	1	5	3	5	4	6	20	B. canis	Unknown		GCF_000480275.1
471	1	6	4	1	5	3	5	4	6	20	B. canis	Unknown		GCF_000480295.1
472	1	6	4	1	5	3	5	4	6	20	B. canis	Unknown		GCF_000530495.1
473	1	6	4	1	5	3	5	4	6	20	B. canis	Sweden	2013	GCF_000691585.1
474	1	6	4	1	5	3	5	4	6	20	B. canis	Unknown		GCF_000740335.1
475	1	6	4	1	5	3	5	4	6	20	B. canis	Chile	2008	GCF_001078335.1
476	1	6	4	1	5	3	5	4	6	20	B. canis	Unknown		GCF_002591255.1
477	1	6	4	1	5	3	5	4	6	20	B. canis	Brazil	1998	GCF_900491915.1
478	1	6	4	1	5	3	5	4	6	20	B. canis	Chile	2001	SRR646255
479	1	6	4	1	5	3	5	4	6	20	B. canis	USA	2016	SRR5483892
480	1	6	4	1	5	3	5	4	6	20	B. canis	USA	2016	SRR5483894
481	1	6	4	1	5	3	5	4	6	20	B. canis	USA	2016	SRR5483895
482	1	6	4	1	5	3	5	4	6	20	B. canis	USA	2016	SRR5484136
483	1	6	4	1	5	3	5	4	6	20	B. canis	USA	2016	SRR5484155
484	1	6	4	1	5	3	5	4	6	20	B. canis	USA	2016	SRR5484222
485	1	6	4	1	5	3	5	4	6	20	B. canis	USA	2016	SRR5484223
486	1	6	4	1	5	3	5	4	6	20	B. canis	USA	2016	SRR5484230
487	1	6	4	1	5	3	5	4	6	20	B. canis	USA	2016	SRR5484248
488	1	6	4	1	5	3	5	4	6	20	B. canis	USA	2016	SRR5484335
489	1	6	4	1	5	3	5	4	6	20	B. canis	USA	2016	SRR5484380
490	1	6	4	1	5	3	5	4	6	20	B. canis	USA	2016	SRR5484381
491	1	6	4	1	5	3	5	4	6	20	B. canis	USA	2016	SRR5484383
492	1	6	4	1	5	3	5	4	6	20	B. canis	USA	2016	SRR5484384
493	1	6	4	1	5	3	5	4	6	20	B. canis	USA	2016	SRR5484386
494	1	6	4	1	5	3	5	4	6	20	B. canis	USA	2016	SRR5484387
495	1	6	4	1	5	3	5	4	6	20	B. canis	USA	2016	SRR5484404
496	1	6	4	1	5	3	5	4	6	20	B. canis	USA	2016	SRR5484405
497	1	6	4	1	5	3	5	4	6	20	B. canis	USA	2016	SRR5484406
498	1	6	4	1	5	3	5	4	6	20	B. canis	USA	2016	SRR5484407
499	1	6	4	1	5	3	5	4	6	20	B. canis	USA	2016	SRR5484408
500	1	6	4	1	5	3	5	4	5	21	B. canis	Finland	2009	ERR2136548
501	1	6	4	1	5	3	5	4	5	21	B. canis	South Korea		GCF_000238195.1
502	1	6	4	1	5	3	5	4	5	21	B. canis	South Africa	2005	GCF_000367305.1
503	1	6	4	1	5	3	5	4	5	21	B. canis	Japan	1997	GCF_000370585.1
504	1	6	4	1	5	3	5	4	5	21	B. canis	Sweden	2010	GCF_001758265.1
505	1	6	4	1	5	3	5	4	5	21	B. canis	Finland	2009	GCF_900497665.1
506	1	6	4	1	5	3	5	4	5	21	B. canis	China	2015	GCF_004127195.1
507	1	6	19	1	5	3	5	4	6	106	B. canis	Brazil	1995	ERS1940265
508	1	6	19	1	5	3	5	4	6	106	B. canis	Brazil	1995	ERR2136547
509	1	6	19	1	5	3	5	4	6	106	B. canis	Brazil	1995	GCF_900491895.1
510	1	6	4	1	5	3	5	4	5	21	B. canis	China	1988
511	1	6	4	1	5	3	5	4	5	21	B. canis	China	2008
512	1	6	4	1	5	3	5	4	5	21	B. canis	China	2012
513	1	6	4	1	5	3	5	4	5	21	B. canis	China	2015
514	1	6	4	1	5	3	5	4	5	21	B. canis	This study	2020
