# Supplementary material for: Evolution and phylogenetic characteristics of the first Brucella canis strain isolated from a human patient in Yunnan Province, China
Source: Front Cell Infect Microbiol. 2026 Jan 21;15:1743711. doi: 10.3389/fcimb.2025.1743711 (PMC12868276; doi:10.3389/fcimb.2025.1743711)
Supplement: Supplementary file 4 [file Table4.xlsx]

## Sheet: Sheet1
Table S1 29 B. cains strains genome from Genbank
Key	Assembly Accession	Location	Host	Time	Assembly Name	Organism Name
ATCC 23365	GCA_000018525.1				ASM1852v1	Brucella canis ATCC 23365
A52141	GCA_001758265.1	Sweden	Dog	2010	ASM175826v1	Brucella canis
BCB018	GCA_000740335.1	Unknown			ASM74033v1	Brucella canis
118	GCA_001715445.1	USA	Human	2009	ASM171544v1	Brucella canis
UK10/02	GCA_001715405.1	USA	Dog	2010	ASM171540v1	Brucella canis
CNGB 1172	GCA_001715365.1	USA	Human	2009	ASM171536v1	Brucella canis
CNGB 1324	GCA_000691585.1	Sweden	Dog	2013	ASM69158v1	Brucella canis
F7/05A	GCA_002591255.1	USA	Environment		ASM259125v1	Brucella canis
79/122	GCA_000530495.1	USA	Dog	2015	Oliveri	Brucella canis str. Oliveri
CNGB 513	GCA_900497665.1	Finland	Dog	2009	09-369-776-1	Brucella canis
96-7258	GCA_900491925.1	Brazil	Dog	2005	10469	Brucella canis
04-2330-1	GCA_900491915.1	Brazil	Dog	1998	07-2859-6070	Brucella canis
Oliveri	GCA_900491905.1	Spain	Dog	1996	96-9626	Brucella canis
SVA13	GCA_900491895.1	Brazil	Dog	1995	07-2859-6071	Brucella canis
RM6/66	GCA_000480295.1	Unknown			Bruc_cani_04-2330-1_V1	Brucella canis 04-2330-1
SCL	GCA_000480275.1	Unknown			Bruc_cani_96-7258_V1	Brucella canis 96-7258
2009004498	GCA_000370605.1	Chile	Human	2001	Bruc_cani_CNGB_513_V1	Brucella canis CNGB 513
2010009751	GCA_000370585.1	Japan	Dog	1979	Bruc_cani_79_122_V1	Brucella canis 79/122
2009013648	GCA_000367305.1	South Africa	Dog	2005	Bruc_cani_F7_05A_V1	Brucella canis F7/05A
SVA10	GCA_000367285.1	Argentina	Human	2008	Bruc_cani_CNGB_1324_V1	Brucella canis CNGB 1324
FDAARGOS_420	GCA_000367265.1	USA	Human	2006	Bruc_cani_CNGB_1172_V1	Brucella canis CNGB 1172
GB1	GCA_000366825.1	UK		2002	Bruc_cani_UK10_02_V1	Brucella canis UK10/02
ZJ-2	GCA_000298575.1	Zhejiang	Human	2008	V1.0 for Brucella_canis_str_118	Brucella canis 118
ZJ-1	GCA_000292185.2	Zhejiang	Human	1988	ASM29218v2	Brucella canis BCB018
238195	GCA_000238195.1	South Korea	Dog	2011	ASM23819v1	Brucella canis HSK A52141
127225	GCA_004127225.1	Zhejiang	Human		ASM412722v1	Brucella canis
127195	GCA_004127195.1	Zhejiang	Dog	2015	ASM412719v1	Brucella canis
078335	GCA_001078335.1	Chile	Dog	2008	B.canis_SCL	Brucella canis
010715	GCA_003010715.1	Beijing	Dog	2012	ASM301071v1	Brucella canis
YN20042		Yunnan	Human	2020	This study	Brucella canis
